# Supplementary material for: Spatial and temporal patterns of genetic diversity in Bombus terrestris populations of the Iberian Peninsula and their conservation implications
Source: Sci Rep. 2021 Nov 18;11:22471. doi: 10.1038/s41598-021-01778-2 (PMC8602315; doi:10.1038/s41598-021-01778-2)
Supplement: Supplementary file 2 — Supplementary Information 2. [file 41598_2021_1778_MOESM2_ESM.xlsx]

## Sheet: TS3
Table S3. Microsatellite genetic data file in Genepop format of the studied populations. The hIN dataset includes all individuals sampled in the eleven populations, while the hOUT dataset includes the same populations without the individuals described as hybrids according to morphological or genetic criteria.

## Sheet: hIN
Title line:"hIN"
B100
B11
B124
B126
B96
B118
B119
B121
B132
Pop
REF_BL, 0206 0810 0911 0712 0303 0406 0202 0404 0612
REF_BL, 0208 0307 0000 0607 0606 0409 0202 0404 0507
REF_BL, 0711 0607 1113 1313 0307 0407 0202 0404 0000
REF_BL, 0202 0709 0511 0609 0606 0203 0204 0405 0507
REF_BL, 0202 0606 0510 0405 0305 0405 0203 0404 0608
REF_BL, 0202 0608 0611 0404 0306 0709 0303 0404 0410
REF_BL, 0202 0707 0408 0607 0606 0407 0203 0204 0710
REF_BL, 0205 0308 0508 0405 0305 0407 0203 0405 0507
REF_BL, 0202 0607 0509 0506 0306 0204 0202 0404 0405
REF_BL, 0206 0307 0513 0307 0306 0707 0202 0405 0510
REF_BL, 0811 0607 0708 0910 0306 0407 0202 0404 0815
Pop
REF_FR, 0207 0110 1113 0506 0306 0709 0203 0205 0710
REF_FR, 0202 0307 1012 0406 0606 0307 0202 0404 0510
REF_FR, 0708 0307 0507 0915 0306 0607 0203 0404 0407
REF_FR, 0808 0707 0508 0608 0306 0307 0202 0404 0613
REF_FR, 0208 0308 0510 0406 0303 0407 0204 0404 0606
REF_FR, 0207 0307 1012 0406 0306 0707 0203 0404 0611
REF_FR, 0308 0103 0511 1417 0305 0307 0203 0404 0505
REF_FR, 0207 0307 0513 0408 0303 0407 0203 0204 0505
REF_FR, 0507 0307 0512 0609 0506 0408 0203 0204 0406
REF_FR, 0307 0707 0811 0707 0303 0404 0204 0304 0808
REF_FR, 0206 0606 0512 0408 0304 0409 0303 0404 0511
REF_FR, 0105 0607 0809 0409 0303 0203 0202 0404 0913
REF_FR, 0202 0210 0306 0608 0101 0404 0202 0405 0507
REF_FR, 0310 0809 0612 0518 0306 0308 0304 0404 0609
REF_FR, 0708 0610 0508 0913 0307 0408 0203 0404 0607
REF_FR, 0203 0707 0510 0405 0303 0404 0203 0204 0712
REF_FR, 0203 0207 1010 0405 0307 0407 0203 0204 0707
Pop
PN_EY, 0210 0810 0505 0405 0303 0204 0204 0404 0606
PN_EY, 0203 0306 0509 0916 0000 0404 0202 0404 0607
PN_EY, 0207 0305 0405 0808 0000 0304 0202 0404 0811
PN_EY, 0707 0304 0000 0809 0303 0104 0202 0404 1013
PN_EY, 0307 0107 0910 0406 0000 0204 0203 0404 0507
PN_EY, 0208 0303 0000 0710 0000 0707 0202 0404 0506
PN_EY, 0707 0707 0000 0714 0000 0707 0202 0404 0606
PN_EY, 0810 0710 0000 0406 0000 0304 0304 0404 0405
PN_EY, 0210 0305 1010 0505 0000 0707 0203 0404 0814
PN_EY, 0207 0407 0000 0606 0000 0708 0202 0404 0406
PN_EY, 0207 0506 0000 0506 0000 0303 0303 0205 0508
PN_EY, 0202 0304 0510 0406 0000 0407 0304 0204 0406
PN_EY, 0506 0707 0510 0411 0000 0707 0202 0404 0506
PN_EY, 0203 0810 0910 0810 0306 0407 0303 0404 0507
PN_EY, 0203 0306 0508 0607 0303 0306 0303 0404 0707
Pop
PT_VC, 0101 0707 0713 0708 0000 0207 0303 0404 0608
PT_VC, 0202 0303 0910 0406 0306 0708 0505 0404 0508
PT_VC, 0102 0203 1316 0708 0303 0407 0203 0404 0410
PT_VC, 0608 0307 0307 0511 0303 0407 0203 0404 0808
PT_VC, 0202 0207 1111 0607 0303 0407 0202 0404 0708
PT_VC, 0203 0712 0303 0405 0000 0607 0404 0404 0608
PT_VC, 0211 0306 1113 0606 0606 0404 0303 0404 0506
PT_VC, 0203 0708 0414 0306 0606 0707 0202 0404 0809
PT_VC, 0307 0607 0810 0708 0000 0709 0202 0404 0307
PT_VC, 0202 0306 1011 0716 0303 0407 0304 0404 0811
PT_VC, 0102 0307 0507 0505 0305 0707 0303 0404 0606
PT_VC, 0708 0310 1112 0404 0306 0205 0203 0204 0710
PT_VC, 0103 0308 1011 0611 0303 0303 0202 0404 0713
PT_VC, 0207 0707 0810 0712 0303 0404 0202 0404 0506
Pop
SP_SG2, 0207 0303 0505 0404 0303 0304 0202 0404 0505
SP_SG2, 0208 0308 0505 0808 0306 0207 0303 0404 0000
SP_SG2, 0102 0707 0303 0419 0303 0404 0202 0404 0506
SP_SG2, 0207 0306 1414 0607 0505 0407 0303 0404 0808
SP_SG2, 0209 0306 0412 0406 0303 0607 0202 0405 0609
SP_SG2, 0207 0707 0000 0707 0303 0507 0202 0404 0511
SP_SG2, 0203 0307 0708 0511 0303 0512 0204 0404 0606
SP_SG2, 0207 0708 0707 0406 0607 0407 0204 0404 0708
SP_SG2, 0208 0609 0511 0608 0507 0512 0202 0404 0506
SP_SG2, 0207 0610 0410 0508 0303 0307 0404 0404 0507
SP_SG2, 0205 0707 0000 0505 0303 0607 0404 0405 0707
SP_SG2, 0406 0303 0707 1216 0606 0707 0303 0404 0000
SP_SG2, 0203 0308 0000 0000 0306 0407 0203 0204 0810
SP_SG2, 0202 0106 0505 0404 0000 0204 0404 0404 0707
SP_SG2, 0707 0505 1212 1414 0606 0808 0202 0404 0707
SP_SG2, 0303 0303 0707 0606 0303 0505 0202 0404 0606
SP_SG2, 0606 1010 0000 0707 0606 0707 0202 0404 0909
SP_SG2, 0202 0710 0505 0507 0306 0404 0304 0404 0608
SP_SG2, 0202 0308 0508 0608 0305 0407 0203 0404 0707
SP_SG2, 0707 1010 0511 0408 0303 0407 0203 0404 0000
SP_SG2, 0202 0303 1111 0707 0505 0404 0202 0404 1010
SP_SG2, 0208 0708 0508 0507 0606 0207 0202 0204 0712
SP_SG2, 0808 0707 1010 0707 0303 0404 0303 0404 0404
SP_SG2, 0506 0308 0507 0407 0305 0207 0203 0404 0707
SP_SG2, 0202 0305 0910 0408 0506 0708 0304 0204 0404
SP_SG2, 0202 0303 0707 0606 0303 0303 0202 0404 1111
SP_SG2, 0207 0310 0507 0506 0306 0707 0202 0204 0710
SP_SG2, 0202 0607 0511 0406 0506 0408 0303 0205 0410
SP_SG2, 0202 0408 1012 0606 0306 0207 0202 0204 0608
SP_SG2, 0203 0307 1113 0606 0306 0307 0202 0404 0609
SP_SG2, 0508 0306 0913 0410 0303 0712 0304 0404 0000
SP_SG2, 0206 0608 0505 0406 0306 0407 0202 0404 0513
SP_SG2, 0202 0909 0808 0404 0303 0404 0404 0404 0606
SP_SG2, 0202 0310 0505 0409 0303 0309 0203 0404 1414
SP_SG2, 0202 0303 0505 0508 0607 0508 0202 0404 0408
SP_SG2, 0202 0000 1111 0107 0306 0507 0204 0404 0505
SP_SG2, 0202 0606 0909 0404 0505 0404 0303 0404 0505
SP_SG2, 0202 0000 0505 0407 0306 0607 0202 0405 0405
SP_SG2, 0000 0307 0606 0613 0307 0709 0000 0404 0506
SP_SG2, 0207 0310 0507 0410 0306 0709 0203 0404 0507
SP_SG2, 0000 0308 0505 0408 0306 0412 0203 0404 0000
SP_SG2, 0000 0307 0507 0407 0305 0707 0202 0405 0507
SP_SG2, 0000 0710 0505 0607 0000 0204 0202 0404 0511
SP_SG2, 0202 0507 0405 0708 0305 0404 0203 0404 0407
SP_SG2, 0203 0707 0000 0609 0306 0407 0202 0404 0709
SP_SG2, 0207 0307 0508 0808 0303 0607 0202 0404 0506
SP_SG2, 0202 0607 1013 0809 0305 0307 0202 0404 0000
SP_SG2, 0202 0203 0405 0712 0306 0607 0000 0404 0405
SP_SG2, 0207 0000 0505 0713 0306 0408 0203 0404 0608
SP_SG2, 0102 0310 0511 0609 0306 0208 0000 0404 0507
SP_SG2, 0207 0609 0511 0714 0306 0607 0202 0404 0506
SP_SG2, 0208 0310 0505 0408 0000 0407 0203 0204 0405
SP_SG2, 0203 0609 0505 0910 0306 0507 0303 0404 0508
SP_SG2, 0202 0305 0707 0406 0303 0707 0202 0404 0506
Pop
SP_SG3, 0508 0610 0000 0405 0303 0208 0303 0404 0808
SP_SG3, 0202 0707 0000 0612 0305 0407 0203 0404 0506
SP_SG3, 0607 0507 0411 0507 0000 0707 0202 0204 0608
SP_SG3, 0202 0307 0707 0707 0305 0707 0202 0204 0505
SP_SG3, 0207 0508 0406 0910 0306 0809 0202 0405 0505
SP_SG3, 0207 0308 0404 0707 0303 0710 0303 0405 0707
SP_SG3, 0208 0707 0509 0404 0606 0708 0203 0404 0406
SP_SG3, 0202 0305 0510 0406 0306 0307 0203 0405 0613
SP_SG3, 0208 0307 0511 0404 0303 0204 0304 0404 0609
SP_SG3, 0407 0507 0404 0606 0306 0407 0203 0404 0707
SP_SG3, 0204 0309 0606 0507 0308 0307 0202 0204 0707
SP_SG3, 0205 0506 0710 0409 0303 0407 0303 0204 0408
SP_SG3, 0202 0707 0711 0606 0303 0204 0202 0404 0707
SP_SG3, 0207 0310 0000 0710 0306 0407 0303 0404 0808
SP_SG3, 0102 0307 1010 0616 0607 0407 0303 0204 0606
SP_SG3, 0202 0307 0509 0506 0306 0709 0202 0204 0808
SP_SG3, 0207 0307 1114 0606 0303 0707 0202 0404 0408
SP_SG3, 0208 0506 0512 0412 0308 0707 0303 0404 0000
SP_SG3, 0106 0308 1212 0909 0303 0204 0203 0404 0708
SP_SG3, 0207 0303 1114 0707 0303 0709 0203 0404 0607
SP_SG3, 0202 0203 0509 0508 0606 0311 0303 0404 0000
SP_SG3, 0207 0305 0707 0404 0305 0405 0202 0204 0000
Pop
SP_MU1, 0203 0510 0000 0409 0303 0405 0303 0204 0407
SP_MU1, 0206 0306 0000 0606 0303 0707 0303 0204 0404
SP_MU1, 0202 0307 0000 0404 0506 0708 0303 0404 0808
SP_MU1, 0202 0707 1011 0716 0303 0707 0204 0405 0405
SP_MU1, 0206 0307 0000 0416 0306 0408 0202 0405 0511
SP_MU1, 0207 0307 0000 0611 0306 0507 0202 0404 0707
SP_MU1, 0508 0608 0000 0711 0305 0507 0203 0404 0412
SP_MU1, 0210 0712 0000 0511 0306 0707 0202 0405 0406
SP_MU1, 0208 0307 0000 0409 0306 0707 0303 0404 0000
SP_MU1, 0105 0306 1214 0407 0303 0714 0202 0204 0609
SP_MU1, 0708 0710 1414 0607 0303 0407 0203 0505 0205
SP_MU1, 0207 0307 0511 0509 0406 0407 0203 0204 0513
SP_MU1, 0207 0508 1417 0608 0606 0304 0303 0404 0413
SP_MU1, 0711 0308 0000 0513 0606 0609 0303 0204 0515
SP_MU1, 0207 0307 0000 0618 0306 0607 0203 0404 0000
Pop
SP_MU2, 0208 0708 0000 0509 0406 0408 0202 0404 0506
SP_MU2, 0307 0405 0513 0512 0306 0408 0102 0404 0404
SP_MU2, 0202 0306 0810 0606 0306 0813 0203 0404 0506
SP_MU2, 0206 0710 0810 0406 0306 0207 0202 0404 0606
SP_MU2, 0208 0810 0511 0505 0305 0507 0303 0405 0508
SP_MU2, 0203 0707 0408 0911 0306 0405 0303 0204 0211
SP_MU2, 0203 0707 1111 0411 0506 0707 0203 0204 0306
SP_MU2, 0106 0308 0909 0505 0303 0209 0303 0405 0506
SP_MU2, 0207 0707 0510 0609 0303 0404 0303 0404 0000
SP_MU2, 0202 0303 1414 1212 0303 0707 0303 0404 0505
SP_MU2, 0707 0707 0913 0505 0606 0707 0202 0404 0606
SP_MU2, 0000 0307 1414 0612 0306 0407 0303 0204 0404
SP_MU2, 0210 0303 0000 0404 0303 0203 0203 0405 0507
SP_MU2, 0102 0607 0000 0404 0306 0407 0202 0404 0808
SP_MU2, 0707 0307 0512 0404 0303 0204 0303 0204 0000
SP_MU2, 0306 0710 0505 0405 0303 0708 0203 0204 1111
SP_MU2, 0103 0307 0000 0813 0306 0104 0404 0404 0707
Pop
SP_SN2, 0207 0103 0912 0711 0306 0407 0202 0404 0808
SP_SN2, 0208 0303 0305 0405 0303 0404 0202 0204 0811
SP_SN2, 0303 0303 1010 0404 0606 0707 0202 0404 0505
SP_SN2, 0107 0610 0509 0707 0307 0204 0303 0404 0606
SP_SN2, 0202 0608 0405 0516 0303 0406 0203 0404 0511
SP_SN2, 0505 0303 0606 0404 0606 0707 0202 0505 0606
SP_SN2, 0306 0307 0812 0511 0303 0107 0202 0404 0000
SP_SN2, 0204 0708 0913 0611 0303 0404 0203 0404 0000
SP_SN2, 0108 0407 0506 0506 0305 0407 0304 0404 0606
SP_SN2, 0209 0406 0305 0709 0306 0709 0203 0404 0607
SP_SN2, 0607 0306 0712 0412 0306 0407 0203 0404 0505
SP_SN2, 0203 0410 0513 0813 0606 0708 0203 0204 0808
SP_SN2, 0202 0505 1111 1313 0606 0404 0303 0404 0606
SP_SN2, 0203 0103 1114 0607 0304 0407 0203 0404 0707
SP_SN2, 0708 0308 1213 0611 0306 0407 0404 0404 0611
SP_SN2, 0202 0307 0510 0505 0303 0407 0204 0204 0505
SP_SN2, 0208 0303 1213 0508 0303 0410 0304 0404 0707
SP_SN2, 0205 0307 0810 1112 0306 0205 0303 0204 0606
SP_SN2, 0202 0708 0306 0407 0306 0404 0203 0404 0707
Pop
SP_SN3, 0303 0707 0815 0707 0505 0404 0303 0404 0404
SP_SN3, 0207 0309 0000 0709 0303 0104 0203 0404 0405
SP_SN3, 0307 0107 1013 0809 0307 0707 0203 0404 0607
SP_SN3, 0202 0307 0914 0606 0303 0209 0303 0404 0406
SP_SN3, 0206 0203 0506 0404 0506 0507 0303 0405 0405
SP_SN3, 0202 0303 0811 0608 0306 0407 0202 0404 0505
SP_SN3, 0307 0311 0813 0709 0303 0307 0303 0404 1414
SP_SN3, 0206 0310 0910 0505 0606 0408 0303 0204 0506
SP_SN3, 0607 0207 0000 0707 0303 0505 0203 0404 0611
SP_SN3, 0408 0710 0000 0404 0506 0709 0203 0404 0707
SP_SN3, 0203 0307 1013 0608 0610 0712 0202 0404 0406
SP_SN3, 0205 0507 0508 0612 0306 0407 0202 0405 0708
SP_SN3, 0207 0303 0505 0607 0303 0407 0203 0404 0509
SP_SN3, 0206 0610 0505 0309 0506 0409 0202 0404 0508
SP_SN3, 0202 0303 0707 0513 0306 0707 0203 0404 0608
SP_SN3, 0207 0707 0708 0310 0303 0407 0000 0404 0608
SP_SN3, 0207 0308 0711 0407 0305 0808 0202 0404 0707
SP_SN3, 0203 0708 1011 0610 0305 0204 0202 0202 0710
SP_SN3, 0202 0810 0312 0404 0306 0708 0202 0404 0506
SP_SN3, 0203 0607 0607 0716 0303 0708 0203 0404 0506
SP_SN3, 0202 0306 0000 0707 0606 0709 0203 0404 0408
SP_SN3, 0708 0709 0509 0912 0609 0203 0202 0404 0411
SP_SN3, 0202 0505 1014 0606 0606 0707 0203 0405 0506
SP_SN3, 0103 0607 0000 0304 0607 0707 0303 0404 0507
SP_SN3, 0206 0707 0510 0406 0306 0607 0303 0404 0507
SP_SN3, 0308 0607 0310 0410 0303 0303 0203 0404 0607
SP_SN3, 0208 0306 0709 0611 0506 0204 0202 0404 0608
SP_SN3, 0308 0109 0511 0717 0303 0304 0303 0204 0707
SP_SN3, 0102 0608 1014 0404 0507 0405 0202 0204 0707
SP_SN3, 0208 0307 0613 0404 0303 0307 0202 0205 0707
SP_SN3, 0202 0307 1114 0412 0303 0707 0203 0404 0508
SP_SN3, 0103 0306 0506 1112 0303 0405 0202 0404 0607
SP_SN3, 0303 0306 0509 0406 0506 0405 0303 0204 0510
SP_SN3, 0207 0510 0808 0710 0305 0407 0303 0404 0308
SP_SN3, 0202 0712 0513 0405 0303 0507 0203 0404 0606
SP_SN3, 0208 0507 1011 0406 0306 0404 0203 0404 0707
Pop
REF_SP80, 0208 0607 0712 0611 0303 0407 0404 0405 0809
REF_SP80, 0208 0707 0911 0513 0306 0405 0203 0404 0307
REF_SP80, 0103 1010 0102 0513 0306 0407 0203 0404 0507
REF_SP80, 0209 0310 0000 0405 0000 0000 0304 0404 0707
REF_SP80, 0206 0306 0000 0709 0000 0000 0404 0505 0509
REF_SP80, 0202 0710 0000 0710 0303 0404 0303 0404 0910
REF_SP80, 0104 0307 0000 0407 0306 0407 0202 0404 0608
REF_SP80, 0204 0406 0000 1515 0202 0000 0303 0000 0107
REF_SP80, 0207 0607 0000 0411 0303 0507 0303 0000 0000
REF_SP80, 0206 0607 0505 0609 0303 0507 0303 0404 0508
REF_SP80, 0202 0707 0000 0709 0306 0000 0202 0404 0809
REF_SP80, 0303 0707 0707 0909 0303 0202 0202 0404 0707
REF_SP80, 0101 0303 0000 1717 0303 0707 0202 0404 0707
REF_SP80, 0202 0707 0913 0616 0506 0408 0203 0405 0809
REF_SP80, 0203 0309 0510 0507 0506 0407 0202 0404 0607
REF_SP80, 0208 0509 0000 0707 0303 0000 0203 0404 0808
REF_SP80, 0810 0307 0505 0607 0303 0000 0304 0404 0708
REF_SP80, 0505 0707 0505 1111 0505 0707 0303 0404 0505
REF_SP80, 0207 0606 0509 0406 0606 0507 0203 0204 0507
REF_SP80, 0707 0707 0505 0404 0606 1313 0202 0202 0505
REF_SP80, 0303 1010 0606 0808 0303 0404 0202 0404 0606
REF_SP80, 0202 0404 0707 0505 0303 0707 0303 0404 0505
REF_SP80, 0207 0307 0000 0506 0305 0708 0303 0404 1013
REF_SP80, 0106 0207 1014 0405 0303 0405 0202 0204 0614
REF_SP80, 0411 0000 0000 0202 0404 0404 0203 0404 0609
REF_SP80, 0207 0707 1111 0607 0607 0505 0205 0404 0809
REF_SP80, 0106 0207 0000 0405 0303 0304 0101 0000 0000
REF_SP80, 0211 0707 0613 0608 0306 0304 0204 0404 0606
REF_SP80, 0202 0307 1414 0607 0303 0407 0303 0404 0811
REF_SP80, 0207 0607 0000 0505 0606 0709 0303 0404 0507
REF_SP80, 0000 0510 0000 0408 0307 0307 0203 0404 0811
REF_SP80, 0203 0707 0508 0609 0506 0307 0203 0404 0808
REF_SP80, 0707 0505 0505 1414 0505 0000 0000 0101 0808
REF_SP80, 0202 0206 0000 0411 0303 0707 0204 0404 0609

## Sheet: hOUT
Title line:"hOUT"
B100
B11
B124
B126
B96
B118
B119
B121
B132
Pop
REF_BL, 0206 0810 0911 0712 0202 0406 0202 0303 0612
REF_BL, 0208 0307 0000 0607 0505 0409 0202 0303 0507
REF_BL, 0711 0607 1113 1313 0206 0407 0202 0303 0000
REF_BL, 0202 0709 0511 0609 0505 0203 0204 0304 0507
REF_BL, 0202 0606 0510 0405 0204 0405 0203 0303 0608
REF_BL, 0202 0608 0611 0404 0205 0709 0303 0303 0410
REF_BL, 0202 0707 0408 0607 0505 0407 0203 0203 0710
REF_BL, 0205 0308 0508 0405 0204 0407 0203 0304 0507
REF_BL, 0202 0607 0509 0506 0205 0204 0202 0303 0405
REF_BL, 0206 0307 0513 0307 0205 0707 0202 0304 0510
REF_BL, 0811 0607 0708 0910 0205 0407 0202 0303 0815
Pop
REF_FR, 0207 0110 1113 0506 0205 0709 0203 0204 0710
REF_FR, 0202 0307 1012 0406 0505 0307 0202 0303 0510
REF_FR, 0708 0307 0507 0915 0205 0607 0203 0303 0407
REF_FR, 0808 0707 0508 0608 0205 0307 0202 0303 0613
REF_FR, 0208 0308 0510 0406 0202 0407 0204 0303 0606
REF_FR, 0207 0307 1012 0406 0205 0707 0203 0303 0611
REF_FR, 0308 0103 0511 1417 0204 0307 0203 0303 0505
REF_FR, 0207 0307 0513 0408 0202 0407 0203 0203 0505
REF_FR, 0507 0307 0512 0609 0405 0408 0203 0203 0406
REF_FR, 0206 0606 0512 0408 0203 0409 0303 0303 0511
REF_FR, 0105 0607 0809 0409 0202 0203 0202 0303 0913
REF_FR, 0310 0809 0612 0518 0205 0308 0304 0303 0609
REF_FR, 0708 0610 0508 0913 0206 0408 0203 0303 0607
REF_FR, 0203 0207 1010 0405 0206 0407 0203 0203 0707
Pop
PN_EY, 0307 0107 0910 0406 0000 0204 0203 0303 0507
PN_EY, 0208 0303 0000 0710 0000 0707 0202 0303 0506
PN_EY, 0707 0707 0000 0714 0000 0707 0202 0303 0606
PN_EY, 0210 0305 1010 0505 0000 0707 0203 0303 0814
PN_EY, 0207 0407 0000 0606 0000 0708 0202 0303 0406
PN_EY, 0202 0304 0510 0406 0000 0407 0304 0203 0406
PN_EY, 0506 0707 0510 0411 0000 0707 0202 0303 0506
PN_EY, 0203 0810 0910 0810 0205 0407 0303 0303 0507
Pop
PT_VC, 0101 0707 0713 0708 0000 0207 0303 0303 0608
PT_VC, 0202 0303 0910 0406 0205 0708 0505 0303 0508
PT_VC, 0608 0307 0307 0511 0202 0407 0203 0303 0808
PT_VC, 0202 0207 1111 0607 0202 0407 0202 0303 0708
PT_VC, 0203 0711 0303 0405 0000 0607 0404 0303 0608
PT_VC, 0211 0306 1113 0606 0505 0404 0303 0303 0506
PT_VC, 0203 0708 0414 0306 0505 0707 0202 0303 0809
PT_VC, 0307 0607 0810 0708 0000 0709 0202 0303 0307
PT_VC, 0202 0306 1011 0716 0202 0407 0304 0303 0811
PT_VC, 0102 0307 0507 0505 0204 0707 0303 0303 0606
PT_VC, 0708 0310 1112 0404 0205 0205 0203 0203 0710
PT_VC, 0103 0308 1011 0611 0202 0303 0202 0303 0713
PT_VC, 0207 0707 0810 0712 0202 0404 0202 0303 0506
Pop
SP_SG2, 0207 0303 0505 0404 0202 0304 0202 0303 0505
SP_SG2, 0208 0308 0505 0808 0205 0207 0303 0303 0000
SP_SG2, 0102 0707 0303 0419 0202 0404 0202 0303 0506
SP_SG2, 0207 0306 1414 0607 0404 0407 0303 0303 0808
SP_SG2, 0209 0306 0412 0406 0202 0607 0202 0304 0609
SP_SG2, 0207 0707 0000 0707 0202 0507 0202 0303 0511
SP_SG2, 0203 0307 0708 0511 0202 0512 0204 0303 0606
SP_SG2, 0207 0708 0707 0406 0506 0407 0204 0303 0708
SP_SG2, 0208 0609 0511 0608 0406 0512 0202 0303 0506
SP_SG2, 0207 0610 0410 0508 0202 0307 0404 0303 0507
SP_SG2, 0205 0707 0000 0505 0202 0607 0404 0304 0707
SP_SG2, 0406 0303 0707 1216 0505 0707 0303 0303 0000
SP_SG2, 0203 0308 0000 0000 0205 0407 0203 0203 0810
SP_SG2, 0202 0106 0505 0404 0000 0204 0404 0303 0707
SP_SG2, 0707 0505 1212 1414 0505 0808 0202 0303 0707
SP_SG2, 0303 0303 0707 0606 0202 0505 0202 0303 0606
SP_SG2, 0606 1010 0000 0707 0505 0707 0202 0303 0909
SP_SG2, 0202 0710 0505 0507 0205 0404 0304 0303 0608
SP_SG2, 0202 0308 0508 0608 0204 0407 0203 0303 0707
SP_SG2, 0707 1010 0511 0408 0202 0407 0203 0303 0000
SP_SG2, 0202 0303 1111 0707 0404 0404 0202 0303 1010
SP_SG2, 0208 0708 0508 0507 0505 0207 0202 0203 0712
SP_SG2, 0808 0707 1010 0707 0202 0404 0303 0303 0404
SP_SG2, 0202 0305 0910 0408 0405 0708 0304 0203 0404
SP_SG2, 0202 0303 0707 0606 0202 0303 0202 0303 1111
SP_SG2, 0207 0310 0507 0506 0205 0707 0202 0203 0710
SP_SG2, 0202 0607 0511 0406 0405 0408 0303 0204 0410
SP_SG2, 0202 0408 1012 0606 0205 0207 0202 0203 0608
SP_SG2, 0203 0307 1113 0606 0205 0307 0202 0303 0609
SP_SG2, 0508 0306 0913 0410 0202 0712 0304 0303 0000
SP_SG2, 0206 0608 0505 0406 0205 0407 0202 0303 0513
SP_SG2, 0202 0310 0505 0409 0202 0309 0203 0303 1414
SP_SG2, 0202 0303 0505 0508 0506 0508 0202 0303 0408
SP_SG2, 0202 0000 1111 0107 0205 0507 0204 0303 0505
SP_SG2, 0202 0606 0909 0404 0404 0404 0303 0303 0505
SP_SG2, 0202 0000 0505 0407 0205 0607 0202 0304 0405
SP_SG2, 0000 0307 0606 0613 0206 0709 0000 0303 0506
SP_SG2, 0207 0310 0507 0410 0205 0709 0203 0303 0507
SP_SG2, 0000 0710 0505 0607 0000 0204 0202 0303 0511
SP_SG2, 0202 0507 0405 0708 0204 0404 0203 0303 0407
SP_SG2, 0203 0707 0000 0609 0205 0407 0202 0303 0709
SP_SG2, 0207 0307 0508 0808 0202 0607 0202 0303 0506
SP_SG2, 0202 0607 1013 0809 0204 0307 0202 0303 0000
SP_SG2, 0202 0203 0405 0712 0205 0607 0000 0303 0405
SP_SG2, 0207 0000 0505 0713 0205 0408 0203 0303 0608
SP_SG2, 0207 0609 0511 0714 0205 0607 0202 0303 0506
SP_SG2, 0208 0310 0505 0408 0000 0407 0203 0203 0405
SP_SG2, 0203 0609 0505 0910 0205 0507 0303 0303 0508
SP_SG2, 0202 0305 0707 0406 0202 0707 0202 0303 0506
Pop
SP_SG3, 0508 0610 0000 0405 0202 0208 0303 0303 0808
SP_SG3, 0202 0707 0000 0612 0204 0407 0203 0303 0506
SP_SG3, 0202 0307 0707 0707 0204 0707 0202 0203 0505
SP_SG3, 0207 0508 0406 0910 0205 0809 0202 0304 0505
SP_SG3, 0207 0308 0404 0707 0202 0710 0303 0304 0707
SP_SG3, 0208 0707 0509 0404 0505 0708 0203 0303 0406
SP_SG3, 0202 0305 0510 0406 0205 0307 0203 0304 0613
SP_SG3, 0208 0307 0511 0404 0202 0204 0304 0303 0609
SP_SG3, 0407 0507 0404 0606 0205 0407 0203 0303 0707
SP_SG3, 0205 0506 0710 0409 0202 0407 0303 0203 0408
SP_SG3, 0202 0707 0711 0606 0202 0204 0202 0303 0707
SP_SG3, 0207 0310 0000 0710 0205 0407 0303 0303 0808
SP_SG3, 0202 0307 0509 0506 0205 0709 0202 0203 0808
SP_SG3, 0207 0307 1114 0606 0202 0707 0202 0303 0408
SP_SG3, 0208 0506 0512 0412 0207 0707 0303 0303 0000
SP_SG3, 0106 0308 1212 0909 0202 0204 0203 0303 0708
SP_SG3, 0207 0303 1114 0707 0202 0709 0203 0303 0607
SP_SG3, 0202 0203 0509 0508 0505 0311 0303 0303 0000
SP_SG3, 0207 0305 0707 0404 0204 0405 0202 0203 0000
Pop
SP_MU1, 0206 0306 0000 0606 0202 0707 0303 0203 0404
SP_MU1, 0202 0707 1011 0716 0202 0707 0204 0304 0405
SP_MU1, 0206 0307 0000 0416 0205 0408 0202 0304 0511
SP_MU1, 0207 0307 0000 0611 0205 0507 0202 0303 0707
SP_MU1, 0508 0608 0000 0711 0204 0507 0203 0303 0412
SP_MU1, 0210 0711 0000 0511 0205 0707 0202 0304 0406
SP_MU1, 0105 0306 1214 0407 0202 0714 0202 0203 0609
SP_MU1, 0708 0710 1414 0607 0202 0407 0203 0404 0205
SP_MU1, 0207 0307 0511 0509 0305 0407 0203 0203 0513
SP_MU1, 0207 0508 1416 0608 0505 0304 0303 0303 0413
SP_MU1, 0207 0307 0000 0618 0205 0607 0203 0303 0000
Pop
SP_MU2, 0208 0708 0000 0509 0305 0408 0202 0303 0506
SP_MU2, 0208 0810 0511 0505 0204 0507 0303 0304 0508
SP_MU2, 0203 0707 0408 0911 0205 0405 0303 0203 0211
SP_MU2, 0106 0308 0909 0505 0202 0209 0303 0304 0506
SP_MU2, 0207 0707 0510 0609 0202 0404 0303 0303 0000
SP_MU2, 0000 0307 1414 0612 0205 0407 0303 0203 0404
SP_MU2, 0210 0303 0000 0404 0202 0203 0203 0304 0507
SP_MU2, 0102 0607 0000 0404 0205 0407 0202 0303 0808
SP_MU2, 0707 0307 0512 0404 0202 0204 0303 0203 0000
SP_MU2, 0306 0710 0505 0405 0202 0708 0203 0203 1111
SP_MU2, 0103 0307 0000 0813 0205 0104 0404 0303 0707
Pop
SP_SN2, 0208 0303 0305 0405 0202 0404 0202 0203 0811
SP_SN2, 0202 0608 0405 0516 0202 0406 0203 0303 0511
SP_SN2, 0204 0708 0913 0611 0202 0404 0203 0303 0000
SP_SN2, 0209 0406 0305 0709 0205 0709 0203 0303 0607
SP_SN2, 0203 0410 0513 0813 0505 0708 0203 0203 0808
SP_SN2, 0202 0505 1111 1313 0505 0404 0303 0303 0606
SP_SN2, 0203 0103 1114 0607 0203 0407 0203 0303 0707
SP_SN2, 0708 0308 1213 0611 0205 0407 0404 0303 0611
SP_SN2, 0202 0307 0510 0505 0202 0407 0204 0203 0505
SP_SN2, 0208 0303 1213 0508 0202 0410 0304 0303 0707
SP_SN2, 0205 0307 0810 1112 0205 0205 0303 0203 0606
SP_SN2, 0202 0708 0306 0407 0205 0404 0203 0303 0707
Pop
SP_SN3, 0303 0707 0815 0707 0404 0404 0303 0303 0404
SP_SN3, 0207 0309 0000 0709 0202 0104 0203 0303 0405
SP_SN3, 0206 0310 0910 0505 0505 0408 0303 0203 0506
SP_SN3, 0607 0207 0000 0707 0202 0505 0203 0303 0611
SP_SN3, 0408 0710 0000 0404 0405 0709 0203 0303 0707
SP_SN3, 0203 0307 1013 0608 0508 0712 0202 0303 0406
SP_SN3, 0207 0303 0505 0607 0202 0407 0203 0303 0509
SP_SN3, 0202 0303 0707 0513 0205 0707 0203 0303 0608
SP_SN3, 0207 0707 0708 0310 0202 0407 0000 0303 0608
SP_SN3, 0203 0708 1011 0610 0204 0204 0202 0202 0710
SP_SN3, 0203 0607 0607 0716 0202 0708 0203 0303 0506
SP_SN3, 0202 0505 1014 0606 0505 0707 0203 0304 0506
SP_SN3, 0206 0707 0510 0406 0205 0607 0303 0303 0507
SP_SN3, 0208 0307 0613 0404 0202 0307 0202 0204 0707
SP_SN3, 0202 0307 1114 0412 0202 0707 0203 0303 0508
SP_SN3, 0103 0306 0506 1112 0202 0405 0202 0303 0607
SP_SN3, 0303 0306 0509 0406 0405 0405 0303 0203 0510
SP_SN3, 0207 0510 0808 0710 0204 0407 0303 0303 0308
SP_SN3, 0202 0711 0513 0405 0202 0507 0203 0303 0606
SP_SN3, 0208 0507 1011 0406 0205 0404 0203 0303 0707
Pop
REF_SP80, 0208 0607 0712 0611 0202 0407 0404 0304 0809
REF_SP80, 0208 0707 0911 0513 0205 0405 0203 0303 0307
REF_SP80, 0103 1010 0102 0513 0205 0407 0203 0303 0507
REF_SP80, 0209 0310 0000 0405 0000 0000 0304 0303 0707
REF_SP80, 0206 0306 0000 0709 0000 0000 0404 0404 0509
REF_SP80, 0202 0710 0000 0710 0202 0404 0303 0303 0910
REF_SP80, 0104 0307 0000 0407 0205 0407 0202 0303 0608
REF_SP80, 0204 0406 0000 1515 0101 0000 0303 0000 0107
REF_SP80, 0207 0607 0000 0411 0202 0507 0303 0000 0000
REF_SP80, 0206 0607 0505 0609 0202 0507 0303 0303 0508
REF_SP80, 0202 0707 0000 0709 0205 0000 0202 0303 0809
REF_SP80, 0303 0707 0707 0909 0202 0202 0202 0303 0707
REF_SP80, 0101 0303 0000 1717 0202 0707 0202 0303 0707
REF_SP80, 0202 0707 0913 0616 0405 0408 0203 0304 0809
REF_SP80, 0203 0309 0510 0507 0405 0407 0202 0303 0607
REF_SP80, 0208 0509 0000 0707 0202 0000 0203 0303 0808
REF_SP80, 0810 0307 0505 0607 0202 0000 0304 0303 0708
REF_SP80, 0505 0707 0505 1111 0404 0707 0303 0303 0505
REF_SP80, 0207 0606 0509 0406 0505 0507 0203 0203 0507
REF_SP80, 0707 0707 0505 0404 0505 1313 0202 0202 0505
REF_SP80, 0303 1010 0606 0808 0202 0404 0202 0303 0606
REF_SP80, 0202 0404 0707 0505 0202 0707 0303 0303 0505
REF_SP80, 0207 0307 0000 0506 0204 0708 0303 0303 1013
REF_SP80, 0411 0000 0000 0202 0303 0404 0203 0303 0609
REF_SP80, 0207 0707 1111 0607 0506 0505 0205 0303 0809
REF_SP80, 0106 0207 0000 0405 0202 0304 0101 0000 0000
REF_SP80, 0211 0707 0613 0608 0205 0304 0204 0303 0606
REF_SP80, 0202 0307 1414 0607 0202 0407 0303 0303 0811
REF_SP80, 0207 0607 0000 0505 0505 0709 0303 0303 0507
REF_SP80, 0000 0510 0000 0408 0206 0307 0203 0303 0811
REF_SP80, 0203 0707 0508 0609 0405 0307 0203 0303 0808
REF_SP80, 0707 0505 0505 1414 0404 0000 0000 0101 0808
REF_SP80, 0202 0206 0000 0411 0202 0707 0204 0303 0609
